# Supplementary material for: Selection and validation of reference genes for quantitative expression analysis of miRNAs and mRNAs in Poplar
Source: Plant Methods. 2019 Apr 6;15:35. doi: 10.1186/s13007-019-0420-1 (PMC6451301; doi:10.1186/s13007-019-0420-1)
Supplement: Supplementary file 3 — Additional file 3: Table S1. The average of Ct values in different tissues during plant and AR regeneration of Poplar. Table S2. The normalized expression values of 14 candidate reference genes in various vegetative and reproductive tissues at different developmental stages of Populus tremula. [file 13007_2019_420_MOESM3_ESM.xlsx]

## Sheet: Table S1.
Table S1. The average of Ct values in different tissues during plant and AR regeneration of Poplar.
	Target Name	ACT7	EIF4A	GAPDH	Histone	PP2A-2	PP2A-A2	RPS18	UBQ10	ATPase	UBP	bHLH	DNAJ	U6-1	U6-2	5.8S	miR171	miR403	miR482
Callus stage	Ca-4D	26.1768	26.516	22.9923	23.9661	26.8128	27.8174	29.5031	22.9334	26.8868	31.4963	27.5572	26.4797	28.016	26.9248	21.9146	22.0957	22.718	19.8526
	Ca-6D	26.3311	26.5283	23.298	24.0899	27.0312	27.6201	29.3844	22.7433	26.8147	31.303	27.1431	25.9642	27.8454	26.8821	21.7441	22.0675	23.0691	20.0837
	Ca-10D	26.8031	26.5821	23.6015	23.7597	27.2982	28.0151	29.4783	23.1272	27.2787	30.9743	27.2622	26.3814	28.1652	27.0628	21.868	18.7059	22.1709	18.5472
	Ca-12D	26.6662	26.5251	23.2282	24.0839	27.2587	27.6384	29.4849	22.5524	26.7284	31.3729	27.4057	25.7118	28.0399	26.8958	22.4817	21.6366	23.8795	20.3467
	Shoot-16D	26.5506	26.2656	23.4731	23.7504	26.917	27.68	29.5861	22.8754	26.7877	31.4048	27.1331	25.3247	27.7674	26.7288	22.3759	21.8897	24.1339	20.1396
	Shoot-20D	26.4711	26.4984	23.5554	23.691	26.748	26.6163	28.273	23.0003	26.4889	29.8506	26.1123	25.2783	28.0465	27.02	22.6625	21.181	23.7854	20.5172
Seedlings stage	Leaf-0.5M	25.3742	25.824	23.6864	22.7532	26.6478	26.8882	29.5894	22.6112	26.5609	30.8865	26.4554	24.9172	27.6699	26.8815	20.5593	22.9701	25.7651	20.4905
	Stem-0.5M	25.0264	25.8805	23.2886	23.5449	26.5305	26.9578	29.9586	22.2493	26.239	30.5695	26.8614	24.7848	27.5877	26.827	20.8517	23.7371	25.5024	19.7587
	Root-0.5M	25.3701	26.165	23.1049	23.9317	26.6671	26.8101	29.9047	21.5768	25.8065	30.469	26.7356	25.5158	27.6673	27.0037	21.4301	23.027	24.5676	21.5504
	Leaf-1M	27.0769	26.8867	24.9937	23.71	28.4686	29.1236	30.7632	23.8988	28.54	32.6354	27.9915	26.5414	28.5306	27.8621	22.1688	22.4046	24.9592	20.3793
	Stem-1M	25.1841	25.7896	23.7534	23.5282	26.7209	26.8277	29.6547	22.1388	26.1985	30.4573	27.1139	25.0333	27.5133	26.6381	22.2455	23.0119	25.3735	19.7056
	Root-1M	25.9351	26.147	23.9504	23.7884	26.9296	27.2751	30.4468	21.9073	26.5912	31.2712	27.3474	24.9244	27.9416	27.1387	23.1493	23.9612	22.4817	24.0925
Plants stage	SAM-3M	27.6098	26.6174	25.0369	23.7902	27.5708	28.6416	31.0209	24.0986	27.9782	32.1804	28.6835	27.158	28.2079	27.1527	23.244	26.4723	29.456	21.3023
	YL-3M	26.6177	26.7266	24.48	23.3759	27.6606	28.0146	31.5953	22.782	27.5784	31.609	27.8294	26.9687	28.0204	27.429	19.8577	22.3064	24.8993	20.143
	ML-3M	27.1033	26.4196	24.5011	22.658	27.0746	28.071	30.5181	22.2628	27.6995	31.141	27.4918	26.3855	27.9009	27.0228	22.5491	21.344	21.4837	19.5679
	BASE-3M	26.1229	26.6787	24.5224	23.4644	27.1641	27.8951	30.9771	22.5039	27.5963	31.4754	27.8034	26.0136	27.8842	27.1989	20.9331	21.2593	23.1634	19.8917
	Root tip-3M	25.5125	26.7224	23.6372	24.5625	27.2975	27.707	30.9138	22.0225	26.2688	31.7253	27.5423	26.531	28.0002	27.6698	20.2227	24.7171	25.8398	24.0171
	Root-3M	25.9068	26.9173	24.052	24.0578	27.298	27.5867	31.1498	21.6442	26.8988	31.4717	27.3444	26.2444	28.0632	27.6569	24.008	25.5758	26.6252	25.9167
	N1-3M	27.7575	27.3707	25.5062	24.8479	28.1728	28.8875	31.958	24.4273	28.563	33.1923	29.4845	28.001	29.0595	27.9831	23.6198	27.5038	29.4809	22.3414
	N2-3M	28.109	27.817	25.7562	25.116	28.8137	29.8036	32.7794	24.6804	29.0528	33.8632	29.7309	28.4549	29.7682	28.5731	23.8244	27.0381	30.3883	21.5444
	N3-3M	29.119	28.2678	25.9811	25.8965	29.4896	31.5139	33.1235	25.0019	30.4774	34.6175	30.5412	29.5568	30.2549	29.376	23.0545	27.6951	30.9184	21.5787
	N4-3M	25.7428	26.0411	23.6691	23.8043	26.9574	27.7232	30.4532	22.2774	26.567	31.3865	27.6306	26.6489	27.9287	26.8776	21.2089	24.6411	27.0871	20.3705
	N5-3M	25.275	25.9551	23.4279	23.6112	26.5324	26.9038	29.9842	21.6481	26.2267	30.6054	27.2255	26.131	27.4884	26.6594	21.3573	23.2318	25.5236	19.9593
	N6-3M	25.8763	26.5179	23.8934	23.7212	26.7735	27.3572	30.6209	21.5711	26.879	30.7793	27.4426	26.1327	27.6574	26.9801	21.5072	22.663	24.8267	19.964
	N7-3M	25.8787	26.1697	23.804	23.5567	26.8404	27.492	30.7595	21.847	26.9894	30.9402	27.3225	25.8655	27.6946	27.215	20.8827	22.1869	23.8879	19.8634
	N8-3M	25.7594	26.2118	24.0339	23.5136	26.6944	27.4008	30.2867	21.7226	26.9698	30.8114	27.3584	25.7301	27.5821	26.9204	21.0736	22.3294	24.6071	19.8628
	N9-3M	25.7841	26.1399	23.9894	23.3839	26.6708	27.4817	30.4462	21.9117	26.9148	30.9603	27.1825	25.7588	27.5853	27.0466	20.6539	22.1722	24.9265	18.8272
	N10-3M	26.303	26.5433	24.6655	23.8126	27.2577	28.202	31.0344	22.1009	27.7034	31.3385	27.9445	26.5225	27.935	27.525	21.1469	22.8427	24.899	19.1666
	N11-3M	26.6876	26.4967	24.6527	23.7851	27.6511	28.4945	31.5587	22.5108	27.8308	31.9806	28.0729	26.6406	28.4744	27.833	21.1632	22.0029	24.1597	19.9042
	N12-3M	26.1663	26.3698	24.2585	23.6081	27.1826	27.982	30.8977	22.1375	27.4355	31.5696	27.7766	26.174	28.0186	27.534	21.0739	22.7588	24.1863	20.8126
	N13-3M	25.5303	25.9266	23.6267	23.5035	26.8307	27.3062	30.3355	22.1079	26.4877	31.1092	27.2572	26.1117	27.7323	26.7285	20.0995	22.6648	25.2111	19.7873
Total	Ct±SD	26.32±0.92	26.50±0.55	24.08±0.77	23.83±0.62	27.22±0.69	27.86±0.98	30.53±1.01	22.61±0.93	27.19±0.98	31.47±0.99	27.64±0.91	26.25±1.02	28.07±0.62	27.27±0.59	21.77±1.12	23.16±2.00	25.16±2.29	20.65±1.58
AR developmental stage	Target Name	ACT7	EIF4A	GAPDH	Histone	PP2A-2	PP2A-A2	RPS18	UBQ10	ATPase	UBP	bHLH	DNAJ	U6-1	U6-2	5.8S	miR171	miR403	miR482
	AR-18H	30.7272	30.8669	31.207	31.6363	31.9392	31.6807	31.7063	26.8436	29.5318	32.9517	29.0308	32.9325	31.974	31.441	17.6686	18.3559	28.7705	25.3728
	AR-42H	29.492	29.9272	29.7926	30.6237	31.1586	31.079	30.9012	27.0361	28.7898	31.9548	29.3133	32.589	32.4758	32.1849	28.6396	18.4316	28.5856	24.4814
	AR-60H	29.8249	32.2914	31.6298	31.1915	33.1223	32.0522	32.483	27.4892	29.3524	33.7798	30.9698	33.766	32.8113	32.8116	26.0464	20.0468	27.9196	24.3872
	AR-4D	30.8421	32.6411	30.0795	30.1847	33.0165	30.6953	33.5545	29.828	29.8699	32.4903	30.1751	31.737	33.0318	31.0886	16.015	19.1786	26.5234	24.2335
	AR-5D	31.4849	33.0146	30.546	30.8312	33.3269	31.9156	32.9076	29.3717	29.7869	33.5158	30.545	32.5081	33.2127	33.6274	26.6789	19.4194	26.8186	24.2347
	AR-7D	31.3504	31.0752	28.6324	29.6984	32.2293	32.064	31.4901	28.5096	30.4143	32.895	30.6484	30.965	31.5913	31.6796	23.2769	21.8075	25.1869	24.6776
	AR-11D	30.526	30.2132	27.1218	28.2458	31.67	32.1833	33.1399	27.4313	30.733	33.2849	29.6695	29.8072	30.9609	30.0755	22.2167	22.8728	25.1699	24.979
	Ct±SD	30.61±0.74	31.43±1.22	29.86±1.55	30.34±1.12	32.35±0.82	31.67±0.57	32.31±0.97	28.07±1.18	29.78±0.65	32.98±0.62	30.05±0.73	32.04±1.32	32.29±0.82	31.84±1.16	22.93±4.70	20.02±1.72	27.00±1.49	24.62±0.42

## Sheet: Table S2.
Table S2. The normalized expression values of 14 candidate reference genes in various vegetative and reproductive tissues at different developmental stages of Populus tremula.
	Actin 7		EIF4A		GAPDH		Histone		PP2A-2		PP2A-A2		RPS18		UBQ10		ATPase		UBP		bHLH		DNAJ 2		U6-1		U6-2
	Potri.001G309500		Potri.005G093900		Potri.012G094100		Potri.005G072300		Potri.015G068300		Potri.010G127500		Potri.006G170500		Potri.001G418500		Potri.004G177500		Potri.006G279600		Potri.011G132400		Potri.010G243100		Potri.001G166600		Potri.008G078400
sample	log2	log2fc	log2	log2fc	log2	log2fc	log2	log2fc	log2	log2fc	log2	log2fc	log2	log2fc	log2	log2fc	log2	log2fc	log2	log2fc	log2	log2fc	log2	log2fc	log2	log2fc	log2	log2fc
Buds-Dormant	11.1184	-0.0056652	9.78278	0.52292	11.3862	-0.877303	11.4087	0.0226959	7.29379	0.0529951	9.30882	0.108972	8.05036	0.46762	13.0517	-0.351594	9.232	-0.384256	7.68516	-0.105971	8.08065	-0.131426	11.5887	-0.136732	7.60726	0.370937	7.82938	0.381166
Buds-Pre-chilling	11.2397	0.115666	9.12969	-0.130166	12.4162	0.152675	11.4551	0.0691055	7.16497	-0.0758283	9.3939	0.194054	7.55227	-0.0304737	13.0915	-0.311767	9.54987	-0.0663846	7.75208	-0.0390556	8.16025	-0.0518329	12.4615	0.736014	7.22708	-0.00924737	7.32973	-0.11849
Cambium-Phloem-Dormant	12.0459	0.921776	9.19152	-0.0683427	11.5314	-0.732116	11.0609	-0.325111	7.04789	-0.19291	9.51049	0.310641	7.52773	-0.0550077	13.8795	0.476205	9.35586	-0.260399	7.87499	0.0838566	8.32392	0.111839	11.8034	0.0779841	7.01714	-0.219185	7.33107	-0.117145
Flowers-Dormant	11.6503	0.526188	9.49007	0.230213	12.1887	-0.0748558	11.0429	-0.34307	7.07104	-0.169758	9.17614	-0.0237103	7.6164	0.0336566	13.156	-0.247271	9.70138	0.0851287	7.51587	-0.27527	8.01987	-0.192207	11.4688	-0.256649	7.2874	0.05107	7.48491	0.0366976
Flowers-Expanded	11.603	0.478909	9.26709	0.00723489	12.2415	-0.0220674	11.038	-0.34801	7.07174	-0.169056	9.32982	0.129968	7.25921	-0.32353	14.1939	0.790667	9.68424	0.0679833	7.97802	0.186884	8.60831	0.396226	11.3272	-0.398287	6.71808	-0.518247	7.01734	-0.430875
Flowers-Expanding	12.2825	1.1584	9.08841	-0.171447	12.8859	0.622398	10.8286	-0.55738	7.09486	-0.145939	9.25295	0.053102	7.42377	-0.158971	13.4817	0.0783876	9.84024	0.223982	7.90015	0.109011	7.95257	-0.259516	11.3057	-0.41974	7.18525	-0.0510712	7.4356	-0.012612
Leaves-Beetle-Damaged	11.0707	-0.0533494	9.24526	-0.0146029	11.9688	-0.294707	11.8378	0.451775	7.40495	0.164152	9.35072	0.150867	7.37217	-0.210566	14.3408	0.937558	9.57412	-0.0421404	7.58214	-0.208998	8.25327	0.0411868	11.5015	-0.223906	6.92744	-0.308886	7.06802	-0.380194
Leaves-Control	11.0958	-0.0282842	8.9336	-0.326262	12.554	0.290455	11.4102	0.0242435	7.33588	0.0950801	8.92501	-0.274836	7.56154	-0.0211963	13.3515	-0.0517619	9.562	-0.0542607	7.81622	0.0250825	8.09298	-0.119101	11.4766	-0.248877	7.27926	0.0429363	7.55202	0.103801
Leaves-Drought	10.8796	-0.24449	9.17373	-0.0861261	12.0069	-0.256627	11.7474	0.361379	7.37356	0.132759	8.8309	-0.368945	7.54562	-0.0371228	13.4704	0.0671189	9.51695	-0.0993087	7.82595	0.0348134	8.37894	0.166861	11.8157	0.0902489	7.33075	0.0944292	7.46083	0.012612
Leaves-Drought-2	10.6479	-0.47614	9.59099	0.331129	11.4595	-0.804021	11.4259	0.0399237	7.3437	0.1029	9.15299	-0.0468634	8.172	0.58926	14.0489	0.64562	10.0067	0.390395	7.95003	0.158898	8.34637	0.13429	12.1136	0.388192	7.84468	0.60835	7.46967	0.021459
Leaves-Freshly-Expanded	11.2865	0.162427	9.52314	0.263284	12.3849	0.121331	11.021	-0.364976	7.1696	-0.0711944	9.15762	-0.0422295	7.62829	0.0455477	12.9609	-0.442341	9.80333	0.187073	7.74892	-0.0422133	8.3788	0.166724	11.4959	-0.229529	6.54551	-0.69082	7.12023	-0.327988
Leaves-Girdled	10.7735	-0.35061	9.02239	-0.237468	12.2122	-0.051305	11.0474	-0.338603	7.11427	-0.126523	9.18466	-0.0151837	7.60394	0.0211963	13.1463	-0.256984	9.61642	0.000167862	7.9819	0.190762	8.0578	-0.154285	11.5713	-0.15409	7.24557	0.00924737	7.60394	0.155721
Leaves-Mature	10.93	-0.194045	9.06953	-0.190326	12.2856	0.0220674	11.5805	0.194552	7.2749	0.034105	9.16563	-0.0342168	8.18926	0.606523	13.1648	-0.238479	9.52524	-0.0910165	7.79907	0.00793339	8.22794	0.015856	11.8217	0.0962933	7.25839	0.0220638	7.59723	0.149013
Leaves-Mature-2	10.9468	-0.177263	9.06335	-0.196506	12.0956	-0.167918	11.6782	0.292201	7.21649	-0.0243021	9.20193	0.00208223	7.96371	0.380967	13.5209	0.117632	9.5993	-0.0169571	7.64214	-0.148993	8.20681	-0.00527114	11.7494	0.0239787	7.24986	0.0135361	7.27709	-0.171125
Leaves-Mechanical-Damage	10.8862	-0.237893	9.34928	0.0894195	12.6782	0.414716	11.8626	0.476627	7.55456	0.313767	9.19777	-0.00208223	7.82133	0.238592	14.0244	0.621161	9.76676	0.150508	7.97013	0.178997	8.17084	-0.0412426	12.063	0.337588	7.3323	0.0959698	7.64998	0.201764
Leaves-Non-Girdled	10.7535	-0.370548	9.33256	0.0727036	11.5693	-0.694253	12.0147	0.628759	7.04094	-0.199859	9.64932	0.449472	7.32243	-0.260312	13.7546	0.351279	9.77908	0.162823	7.73621	-0.0549289	8.47681	0.264727	11.7015	-0.0239787	6.7812	-0.455125	7.05652	-0.39169
Leaves-Undamaged	10.7726	-0.351517	9.28995	0.0300926	12.6632	0.399708	11.7373	0.351308	7.46464	0.223843	9.00707	-0.192778	7.95259	0.369847	13.4824	0.0791525	9.68704	0.0707848	7.779	-0.0121391	8.14378	-0.0682996	11.8383	0.112814	7.42835	0.19202	7.58162	0.133407
Leaves-Young-Expanding	12.1526	1.0285	10.1553	0.895429	13.2456	0.982018	11.5795	0.193506	7.29855	0.0577562	9.43677	0.236921	8.29479	0.712049	12.6388	-0.764526	9.76603	0.149778	7.89739	0.106257	8.47643	0.264354	11.6406	-0.0848058	7.73884	0.502518	8.18187	0.73365
Petiole-Mature	11.1151	-0.00897757	9.25262	-0.00723489	12.3467	0.0831992	10.9315	-0.454493	7.23777	-0.0030271	9.21875	0.0189047	7.41139	-0.171354	13.455	0.0517619	9.58362	-0.0326337	7.69956	-0.0915735	8.21735	0.00527114	12.2252	0.499776	7.02974	-0.206583	7.42765	-0.0205635
Roots-Control	11.8404	0.716284	9.27629	0.0164348	12.1547	-0.108805	11.34	-0.0460034	7.24382	0.0030271	9.17314	-0.0267066	7.42378	-0.15896	12.8726	-0.530643	9.61609	-0.000167862	7.80401	0.0128745	8.00921	-0.202871	13.0015	1.27607	7.14466	-0.0916659	7.32047	-0.127746
Roots-Drought	12.1652	1.04107	9.07515	-0.184706	12.1198	-0.143741	10.971	-0.414952	7.37378	0.132981	9.14199	-0.0578599	7.3184	-0.264339	12.7098	-0.693446	9.47907	-0.137187	7.79095	-0.000182149	8.12803	-0.0840514	12.8334	1.10799	7.10123	-0.135093	7.27196	-0.176252
Seeds-Mature	11.3802	0.256075	9.29639	0.0365318	12.4789	0.21539	11.2404	-0.145579	6.98511	-0.255689	9.43081	0.230966	7.41459	-0.168152	13.8955	0.492216	9.8693	0.253044	7.74511	-0.0460276	8.34459	0.132508	11.5475	-0.177956	6.94142	-0.294908	7.20888	-0.239337
Suckers-Whole-Sucker	11.6135	0.489467	9.32229	0.0624338	12.8575	0.593983	11.218	-0.168006	7.21075	-0.0300495	9.06904	-0.130806	7.60762	0.0248812	13.0337	-0.369533	9.58218	-0.034079	7.79132	0.000182149	8.12061	-0.0914737	11.4105	-0.314897	7.14396	-0.0923645	7.5375	0.0892803
Twigs-Non-Girdled	11.1297	0.0056652	9.17227	-0.0875855	12.486	0.222433	11.3633	-0.0226959	7.37291	0.132113	9.37747	0.177618	7.69193	0.109194	13.084	-0.319308	9.75934	0.143083	7.7385	-0.0526349	8.28725	0.0751697	13.0347	1.30929	7.37572	0.139392	7.50961	0.0613901
average values	11.3075	0.237078	9.29557	0.0681039	12.2591	0.204905	11.3684	0.107298	7.24002	0.0210314	9.23515	0.0324139	7.65521	0.0862658	13.4087	0.213361	9.644	0.0273392	7.79187	0.0138957	8.22764	0.0261556	11.8666	0.247155	7.19755	0.0861533	7.43013	0.0649422
leaf-01	7.94905	0.362155	5.48458	-0.0463968	8.61189	-0.0104332	8.02632	-0.170534	4.10691	-0.0240422	5.80072	0.0937794	4.00888	-0.229062	9.91803	0.366589	6.10916	0.308163	4.10691	-0.125446	4.82497	-0.0127387	8.13193	-0.00258277	3.67374	0.0282756	3.96886	0.139178
leaf-02	7.63375	0.0468581	5.53084	-0.00012927	9.09642	0.474099	8.30492	0.108058	4.36606	0.235114	5.78485	0.077904	3.99559	-0.242346	9.65538	0.103931	5.71437	-0.0866212	4.24118	0.00882124	4.87066	0.0329491	8.38906	0.254544	3.47032	-0.175141	3.79843	-0.0312541
leaf-03	7.49096	-0.0959387	5.53286	0.00188511	8.68666	0.0643428	7.98473	-0.212126	4.0134	-0.117547	5.58277	-0.124178	4.25822	0.0202844	8.96824	-0.583203	5.78302	-0.0179724	4.23683	0.00447727	4.68174	-0.15597	7.90313	-0.231388	3.64807	0.00260775	3.80791	-0.0217789
leaf-04	7.74834	0.161449	5.41148	-0.119487	8.70594	0.0836171	8.10087	-0.095984	4.0405	-0.0904481	5.60686	-0.100085	4.25283	0.0148942	8.99369	-0.557752	5.75646	-0.0445376	4.45779	0.225431	4.69225	-0.145465	7.6721	-0.462418	3.79743	0.151971	4.05638	0.226695
leaf-05	7.51705	-0.0698445	5.5311	0.00012927	8.52354	-0.0987776	8.1696	-0.0272571	4.16294	0.0319862	5.79202	0.0850752	4.31089	0.0729531	9.30968	-0.241765	5.73943	-0.0615645	4.14113	-0.0912297	4.62214	-0.215567	8.23444	0.0999273	3.30498	-0.340477	3.84423	0.014548
leaf-06	7.52708	-0.0598176	5.41257	-0.118397	8.58628	-0.0360408	8.42753	0.230676	4.13743	0.00648275	5.68109	-0.0258568	4.07647	-0.161472	10.1443	0.592819	5.56814	-0.232859	4.30427	0.0719188	5.02827	0.19056	8.29451	0.159995	3.70811	0.0626474	3.86082	0.0311291
leaf-07	7.27608	-0.310819	5.56665	0.035677	8.59276	-0.0295591	8.16187	-0.0349832	4.05653	-0.0744195	5.76005	0.0531087	4.2927	0.0547628	8.96103	-0.590412	5.76286	-0.038138	4.40845	0.176093	4.68792	-0.149787	8.37079	0.236275	3.68719	0.0417259	4.10609	0.276408
leaf-08	7.53067	-0.0562249	5.71196	0.180985	8.54976	-0.0725631	8.34576	0.148906	4.12447	-0.00648275	5.77998	0.0730359	4.28994	0.0519997	8.75328	-0.798165	5.85456	0.0535604	4.47622	0.243865	4.65586	-0.181853	8.83557	0.701061	3.41692	-0.228539	3.96139	0.131706
leaf-09	7.38154	-0.205357	5.37863	-0.152339	8.67663	0.0543113	8.22412	0.0272571	4.24948	0.118534	5.60336	-0.103588	4.33247	0.0945322	9.30603	-0.24542	5.8826	0.0816035	4.22536	-0.00699302	4.60221	-0.235502	8.18745	0.0529387	3.60962	-0.0358406	3.74225	-0.0874414
leaf-10	7.89723	0.310336	5.92974	0.398765	9.0136	0.391279	7.91769	-0.279173	4.59284	0.461887	6.16347	0.456525	4.41412	0.176183	10.1188	0.567341	6.09229	0.291291	4.42345	0.191096	4.7369	-0.100815	8.48309	0.348577	3.84306	0.197595	4.02192	0.192234
leaf-11	7.42447	-0.16242	5.64107	0.110097	8.63275	0.0104332	8.09191	-0.104945	4.2164	0.0854529	5.70995	0.00300674	4.35697	0.119033	9.40531	-0.146137	5.7483	-0.0526949	4.32994	0.0975832	4.70521	-0.132504	8.69767	0.563158	3.64285	-0.00260775	4.08388	0.25419
leaf-12	7.82131	0.234413	5.59579	0.0648192	8.73133	0.109008	8.32537	0.128513	3.81669	-0.314264	5.59726	-0.109685	4.26162	0.0236833	9.58902	0.0375737	5.86814	0.0671424	4.04129	-0.191067	5.02878	0.191066	8.11267	-0.021843	3.58026	-0.0651985	3.50662	-0.323067
leaf-13	7.87666	0.289763	5.58299	0.0520213	8.53057	-0.0917501	8.45396	0.257106	3.7457	-0.385251	5.66483	-0.0421125	4.18553	-0.0524117	10.1269	0.57546	5.53439	-0.266606	4.05339	-0.178968	5.26609	0.428375	8.07772	-0.0567891	3.49619	-0.149273	3.5059	-0.323791
leaf-14	7.79865	0.211754	5.49182	-0.0391539	8.48058	-0.141734	8.16095	-0.0359102	3.8777	-0.253252	5.49182	-0.215127	3.78586	-0.452074	9.95375	0.402304	5.81897	0.0179724	4.31121	0.0788553	5.07089	0.233175	8.07372	-0.0607943	3.70326	0.0578005	3.34466	-0.485022
leaf-15	7.59476	0.00786529	5.46248	-0.0684891	8.76422	0.141906	8.42452	0.227658	4.06398	-0.0669682	5.68368	-0.0232644	4.27294	0.0349996	9.77115	0.219708	5.83973	0.0387318	4.15417	-0.0781866	5.21333	0.375614	8.11912	-0.0153944	3.64833	0.00286781	3.64833	-0.181358
leaf-16	7.31073	-0.276161	5.44876	-0.0822123	8.35927	-0.263052	8.36735	0.170492	4.06716	-0.0637923	5.54697	-0.159978	4.22304	-0.0148942	9.8415	0.290059	5.51432	-0.286674	3.83088	-0.40147	4.87149	0.0337818	7.8782	-0.256314	3.57037	-0.0750947	3.66495	-0.16474
leaf-17	7.57903	-0.00786529	5.52673	-0.00423758	8.82474	0.202426	7.84766	-0.349197	4.52498	0.394034	5.70394	-0.00300674	4.1977	-0.0402406	9.51387	-0.0375737	5.8384	0.0374046	4.01121	-0.22114	4.92798	0.0902651	8.14357	0.00905202	3.5253	-0.120162	4.00668	0.176995
alidhem	7.69826	0.111371	5.51827	-0.0126999	8.26548	-0.356842	8.42244	0.225583	4.45687	0.325917	5.98512	0.278176	3.91292	-0.325015	9.28619	-0.265252	5.89703	0.0960302	4.22788	-0.00447727	4.85045	0.0127387	7.97925	-0.155261	3.35167	-0.293791	3.81514	-0.014548
ersboda	8.29156	0.70467	5.61222	0.0812461	9.18053	0.558212	7.96615	-0.230711	4.26904	0.138093	5.8511	0.144155	4.04284	-0.195094	9.4675	-0.0839433	5.89234	0.0913457	4.18597	-0.046386	4.71735	-0.120365	7.6887	-0.445818	3.8955	0.250036	4.04634	0.216653
sculPark	7.56553	-0.0213637	5.56501	0.0340392	8.4622	-0.160114	8.25464	0.0577801	4.49387	0.362923	5.90772	0.200779	3.77268	-0.465255	9.64953	0.0980889	5.59719	-0.203805	4.50901	0.276656	5.11698	0.279272	8.1371	0.00258277	3.88169	0.236225	3.52597	-0.303714
average values	7.64564	0.0571129	5.54678	0.0140827	8.66376	0.0505147	8.19892	0.0328063	4.16915	0.0511074	5.73488	0.0242306	4.16221	0.0329645	9.53666	0.165314	5.79058	0.0239661	4.23383	0.0293166	4.85857	0.0388451	8.17049	0.0813458	3.62274	0.0256501	3.81584	0.0473863
